# Supplementary material for: How does former Salter innominate osteotomy in patients with Legg–Calvé–Perthes disease influence acetabular orientation? An MRI-based study
Source: J Hip Preserv Surg. 2021 Aug 21;8(3):240–8. doi: 10.1093/jhps/hnab063 (PMC8994115; doi:10.1093/jhps/hnab063)
Supplement: hnab063_Supp [file hnab063_supp.zip]

Archive with 1 entries (1 files):
- Suppl_Table_1_JHPS_2021_05_14.docx
